# Supplementary material for: Identification of Orbivirus Non-Structural Protein 5 (NS5), Its Role and Interaction with RNA/DNA in Infected Cells
Source: Int J Mol Sci. 2023 Apr 6;24(7):6845. doi: 10.3390/ijms24076845 (PMC10095184; doi:10.3390/ijms24076845)
Supplement: Supplementary file 1 [file ijms-24-06845-s001.zip]

Archive with 4 entries (4 files):
- NS5 Movie 1.avi
- NS5 Movie 2.avi
- NS5 Movie 3.avi
- NS5 paper supplementary data after conversion.pdf
